# Supplementary material for: Double p52Shc/p46Shc Rat Knockout Demonstrates Severe Gait Abnormalities Accompanied by Dilated Cardiomyopathy
Source: Int J Mol Sci. 2021 May 15;22(10):5237. doi: 10.3390/ijms22105237 (PMC8155973; doi:10.3390/ijms22105237)
Supplement: Supplementary file 1 [file ijms-22-05237-s001.zip]

Archive with 1 entries (1 files):
- ijms-1190466-supplementary.mp4
